# Supplementary material for: Prognostic Impact of POLE Exonuclease-Domain Mutations in Endometrial Cancer: A Systematic Review and Meta-Analysis
Source: Cancers (Basel). 2026 Feb 11;18(4):597. doi: 10.3390/cancers18040597 (PMC12939538; doi:10.3390/cancers18040597)
Supplement: Supplementary file 1 [file cancers-18-00597-s001.zip]

Archive with 1 entries (1 files):
- cancers-4101420-supplementary.pdf
